# Supplementary material for: A Novel CCM2 Gene Mutation Associated with Familial Cerebral Cavernous Malformation
Source: Front Aging Neurosci. 2016 Sep 21;8:220. doi: 10.3389/fnagi.2016.00220 (PMC5030299; doi:10.3389/fnagi.2016.00220)
Supplement: Supplementary file 1 [file Table1.XLS]

## Sheet: Sheet1
	Supplemental Table 1. Information of the PCR for CCM1, CCM2 and CCM3.
	Gene	Exons	Forward/Reverse primers	Primers' sequences (5'→3')	Annealing temperature/Tm (℃)	Amplified products' length	Sequencing primer
	CCM1	Exon 1	CCM1F1	GCTCATGTTCCAGCCTTGC	58	350	F
			CCM1R1	CACCTCAGCACCATTCACC
		Exon 2	CCM1F2	TTCTGCCACAGGAAGCTGG	58	379	R
			CCM1R2	CGTCAACGTCCACTACTGG
		Exon 3	CCM1F3	CAGGGAAAGGGATTCACAGC	58	430	R
			CCM1R3	TATGGCTCACTCCATTCTGG
		Exon 4	CCM1F4	CATGAGTTGACCAAGACAGG	58	445	F
			CCM1R4	GTGACACATTAGGATAGAGAC
		Exon 5	CCM1F5	GCAGTCAAAGTCATTCCTGG	58	460	R
			CCM1R5	ATGGTCAAAAGGCACGTGGC
		Exon 6	CCM1F6	GCTAGAGTTGAGAAAGACTGC	58	500	F
			CCM1R6	CCTAGGGAACTACACTTCAC
		Exon 7	CCM1F7	CAGTTCCTCTTAATGCTGCC	58	400	F
			CCM1R7	CTGTTGAGCCAAGAAGCCTG
		Exon 8	CCM1F8	AGTGGACAAGGTCACAGAGC	58	485	F
			CCM1R8	CCAGGACAACCTTATCTTCGG
		Exon 9	CCM1F9	CGAATGGCTACTTCTACCTG	58	400	R
			CCM1R9	AGCCACTGTACCAGGCCTTC
		Exon 10-11	CCM1F10	AGATCGCAGCACTGAACTCC	56	830	F
			CCM1R11	GGACACTAACAGTACGTTCC
		Exon 12	CCM1F12	CCTTTGCTCTCTGTCCTAG	58	610	F
			CCM1R12	CATTCTGAAGACAGACTGTGG
		Exon 13	CCM1F13	CAGTCATCACATTGATTAGTGC	58	405	R
			CCM1R13	CGTCTTTCCACTCTTGCCAC
		Exon 14	CCM1F14	GCACATGAAGTTGAAGGAAAG	58	410	R
			CCM1R14	GGACTTACCTGTTTCAGCAG
		Exon 15	CCM1F15	CAGTACAGAAGTGCAGACAG	58	335	R
			CCM1R15	GCACAATTTCTGCCTCTAGTGC
		Exon 16	CCM1F16	TCTTTGTGCTACAGTGCCAG	58	435	F
			CCM1R16	AGCATAGCACAAGACCATGC
		Exon 17	CCM1F17	AAGGATGTTGGCATGTGTGC	58	340	R
			CCM1R17	GTCCTTACCACAGTATTTGGC
		Exon 18	CCM1F18	GTACTCCTGATACAATGTGCC	58	505	F
			CCM1R18	CTGACAGTGATTTAGTGTCC
		Exon 19	CCM1F19	AACTGCACATTCTGCACGTG	60	430	F
			CCM1R19	CCTGGCTTTATTCCTTGGTC
		Exon 20	CCM1F20	TGCCCAATGTCATGAATGTCC	56	500	F
			CCM1R20AR	TGGAGTCTTGCTGTGTCACC
			CCM1F20BF	AATCCTAGCTACTAGGGAGG	58	1125	F
			CCM1R20BR	TCTGCAAACTGTAGGACAAC
			CCM1F20CF	GAGCCAACTTGATGAATGTGC	58	960	R
			CCM1R20CR	CCCAAAACATCAGACAGGAC
	CCM2	Exon 1	CCM2F1	CAACAGTTTCTGGGTGCTGC	58	345	F
			CCM2R1	GAAGCAGCCATGAAAGCCAC
		Exon 2	CCM2F2	GCCATGGTAGTAGTTTTGGC	58	450	R
			CCM2R2	AACTCAAGAGTGTCTGGTGG
		Exon 3	CCM2F3	TTGTGCTCTCGGTGGTAGTG	60	250	R
			CCM2R3	TCATTCCTCACAGCCACGAG
		Exon 4	CCM2F4	GAACACATTGGTGTCCCTGG	60	440	R
			CCM2R4	GCTGCAAAAACTGTCTCCAG
		Exon 5	CCM2F5	TCTCAGCCTGTTTCCATGGC	58	270	F
			CCM2R5	AGCCAGTTCTGAGTAAGTGG
		Exon 6	CCM2F6	GAGGGACACATTCTGGTATCC	58	370	R
			CCM2R6	AGTAACTGCGCTATTCCAGG
		Exon 7	CCM2F7	CACAGCACATTCCAGAGTGC	58	270	F
			CCM2R7	AACGCATTTGGTGCGTGTCC
		Exon 8	CCM2F8	TCTGTTCAAGGACAGGGACC	58	340	R
			CCM2R8	TAGGTGACCTCACTCACTGC
		Exon 9	CCM2F9	TTAGTGGCTGTGGCAAGGTG	58	345	R
			CCM2R9	ATCTCCCATCCCTGATGGAG
		Exon 10	CCM2F10AF	TTGAGCCCTGAGAGAAGAGC	58	570	F
			CCM2R10AR	AAGGCAAAGAGCCTTCCACC
			CCM2F10BF	TCATAGGCCTTCCCAGAAGG		535	R
			CCM2R10BR	TCAAGTCCTTCCTGTGGCAC
	CCM3	Exon 1	CCM3F1	GGAAGTGAAGTCAGTGCCTC	56	270	R
			CCM3R1	TAGAGGAGACTTCCTGGAGG
		Exon 2	CCM3F2	TTGAAGGTGTGGCTTCGGAC	58	350	F
			CCM3R2	GCACGTCATATAATCCCTCG
		Exon 3	CCM3F3	GCAGCGTCTTAAGTCACTGC	58	590	R
			CCM3R3	CCTGATACAATGCCTAACGC
		Exon 4	CCM3F4	TGCTACAGAATGGAATCTCAG	58	260	R
			CCM3R4	AGTAAAACAGGCATAAGATGGC
		Exon 5	CCM3F5	GTGTAAGACGCTCCCAACAG	58	305	F
			CCM3R5	GGAAGGAAGATCCTTTGGTC
		Exon 6	CCM3F6	CTCACCTGCCTTTGACCAAC	58	285	F
			CCM3R6	GTAGATGAGTAGTTCCTCGG
		Exon 7	CCM3F7	GCTGTTCTTGAAGTGATTGCG	58	280	F
			CCM3R7	GGCATAAACCAACATCTAGGG
		Exon 8	CCM3F8	ATCCTGTGTAATCTCTTGTCC	58	300	R
			CCM3R8	CCTTCATTATCAGTTGCCTGG
		Exon 9	CCM3F9	TTACCAGTCAGAACCACCAGG	58	790	R
			CCM3R9	TACACCAAGTTGTCTTGGTC
